# Supplementary material for: Common and diet-specific metabolic pathways underlying residual feed intake in fattening Charolais yearling bulls
Source: Sci Rep. 2021 Dec 21;11:24346. doi: 10.1038/s41598-021-03678-x (PMC8692463; doi:10.1038/s41598-021-03678-x)
Supplement: Supplementary file 1 — Supplementary Information 1. [file 41598_2021_3678_MOESM1_ESM.xlsx]

## Sheet: Title page
	Common and diet-specific metabolic pathways underlying residual feed intake in fattening Charolais yearling bulls
	Ezequiel Jorge-Smeding1, Muriel Bonnet2, Gilles Renand3, Sébastien Taussat3,4, Benoit Graulet2, Isabelle Ortigues-Marty2, and Gonzalo Cantalapiedra-Hijar2
	1: Universidad de la República, Facultad de Agronomía, Departamento de Producci ón Animal y Pasturas, Av. Garzón780, Montevideo, Uruguay
	2: INRAE, Université Clermont Auvergne, UMRH, 63122, Saint-Genes-Champanelle, France
	3: INRAE, AgroParisTech, Université Paris-Saclay, GABI, 78350, Jouy-en-Josas, France
	4: Allice, 149 rue de Bercy, 75595 Paris Cedex 12
	*Corresponding author: gonzalo.cantalapiedra@inrae.fr

## Sheet: Supl. Table 1
	Supplementary Table S1. List of acronyms for all metabolites assayed by the MxP® Quant 500 kit of Biocrates Life Science AG1
	Abreviation	Compound name
	Amine Oxides (1)
	TMAO	Trimethylamine N-oxide
	Amino Acids (20)
	Ala	Alanine
	Arg	Arginine
	Asn	Asparagine
	Asp	Aspartate
	Cys	Cysteine
	Glu	Glutamate
	Gln	Glutamine
	Gly	Glycine
	His	Histidine
	Ile	Isoleucine
	Leu	Leucine
	Lys	Lysine
	Met	Methionine
	Phe	Phenylalanine
	Pro	Proline
	Ser	Serine
	Thr	Threonine
	Trp	Tryptophan
	Tyr	Tyrosine
	Val	Valine
	Amino Acid Related (30)
	alpha-AAA	alpha-Aminoadipic acid
	AABA	alpha-Aminobutyric acid
	Ac-Orn	Acetylornithine
	ADMA	Asymmetric dimethylarginine
	Anserine	Anserine
	5-AVA	5-Aminovaleric acid
	BABA	beta-Aminobutyric acid
	Betaine	Betaine
	Carnosine	Carnosine
	Cit	Citrulline
	Creatinine	Creatinine
	Cystine	Cystine
	DOPA	Dihydroxyphenylalanine
	HArg	Homoarginine
	HCys	Homocysteine
	c4-OH-Pro	cis-4-Hydroxyproline
	t4-OH-Pro	trans-4-Hydroxyproline
	Kynurenine	Kynurenine
	Met-SO	Methionine sulfoxide
	1-Met-His	1-Methylhistidine
	3-Met-His	3-Methylhistidine
	Nitro-Tyr	Nitrotyrosine
	Orn	Ornithine
	PAG	Phenylacetylglycine
	PheAlaBetaine	Phenylalanine betaine
	ProBetaine	Proline betaine
	Sarcosine	Sarcosine
	SDMA	Symmetric dimethylarginine
	Taurine	Taurine
	TrpBetaine	Tryptophan betaine
	Bile Acids (14)
	CA	Cholic acid
	CDCA	Chenodeoxycholic acid
	DCA	Deoxycholic acid
	GCA	Glycocholic acid
	GDCA	Glycodeoxycholic acid
	GCDCA	Glycochenodeoxycholic acid
	GLCA	Glycolithocholic acid
	GLCAS	Glycolithocholic acid sulfate
	GUDCA	Glycoursodeoxycholic acid
	TCA	Taurocholic acid
	TCDCA	Taurochenodeoxycholic acid
	TDCA	Taurodeoxycholic acid
	TLCA	Taurolithocholic acid
	TMCA	Tauromurocholic acid
	Biogenic Amines (9)
	beta-Ala	beta-Alanine
	Dopamine	Dopamine
	GABA	gamma-Aminobutyric acid
	Histamine	Histamine
	PEA	Phenylethylamine
	Putrescine	Putrescine
	Serotonin	Serotonin
	Spermidine	Spermidine
	Spermine	Spermine
	Carbohydrates and Related (1)
	H1	Hexoses (including glucose)
	Carboxylic Acids (7)
	AconAcid	Aconitic acid
	DiCA(12:0)	Dodecanedioic acid
	DiCA(14:0)	Tetradecanedioic acid
	HipAcid	Hippuric acid
	OH-GlutAcid	3-Hydroxyglutaric acid
	Lac	Lactic acid
	Suc	Succinic acid
	Cresols (1)
	p-Cresol-SO4	p-Cresol sulfate
	Fatty Acids (12)
	AA	Arachidonic acid
	DHA	Docosahexaenoid acid
	EPA	Eicosapentaenoic acid
	FA(12:0)	Lauric acid
	FA(14:0)	Myristic acid
	FA(16:0)	Palmitic acid
	FA(18:0)	Stearic acid
	FA(18:1)	Octadecenoic acid
	FA(18:2)	Octadecadienoic acid
	FA(20:1)	Eicosenoic acid
	FA(20:2)	Eicosadienoic acid
	FA(20:3)	Eicosatrienoic acid
	Hormones and Related (4)
	AbsAcid	Abscisic Acid
	Cortisol	Cortisol
	Cortisone	Cortisone
	DHEAS	Dehydroepiandrosterone sulfate
	Indoles and Derivatives (4)
	Indole	Indole
	3-IAA	3-Indoleacetic acid
	3-IPA	3-Indolepropionic acid
	Ind-SO4	Indoxyl sulfate
	Nucleobases and Related (2)
	Hypoxanthine	Hypoxanthine
	Xanthine	Xanthine
	Vitamins and Cofactors (1)
	Choline	Choline
	Acylcarnitines (40)
	C0	Carnitine
	C2	Acetylcarnitine
	C3	Propionoylcarnitine
	C3-DC (C4-OH)	Malonylcarnitine (Hydroxybutyrylcarnitine)
	C3-OH	Hydroxypropionylcarnitine
	C3:1	Propenoylcarnitine
	C4	Butyrylcarnitine
	C4:1	Butenylcarnitine
	C5	Valerylcarnitine
	C5-DC (C6-OH)	Glutarylcarnitine (Hydroxyhexanoylcarnitine)
	C5-M-DC	Methylglutarylcarnitine
	C5-OH (C3-DC-M)	Hydroxyvalerylcarnitine (Methylmalonylcarnitine)
	C5:1	Tiglylcarnitine
	C5:1-DC	Glutaconylcarnitine
	C6 (C4:1-DC)	Hexanoylcarnitine (Fumarylcarnitine)
	C6:1	Hexenoylcarnitine
	C7-DC	Pimeloylcarnitine
	C8	Octanoylcarnitine
	C9	Nonaylcarnitine
	C10	Decanoylcarnitine
	C10:1	Decenoylcarnitine
	C10:2	Decadienoylcarnitine
	C12	Dodecanoylcarnitine
	C12-DC	Dodecanedioylcarnitine
	C12:1	Dodecenoylcarnitine
	C14	Tetradecanoylcarnitine
	C14:1	Tetradecenoylcarnitine
	C14:1-OH	Hydroxytetradecenoylcarnitine
	C14:2	Tetradecadienoylcarnitine
	C14:2-OH	Hydroxytetradecadienoylcarnitine
	C16	Hexadecanoylcarnitine
	C16-OH	Hydroxyhexadecanoylcarnitine
	C16:1	Hexadecenoylcarnitine
	C16:1-OH	Hydroxyhexadecenoylcarnitine
	C16:2	Hexadecadienoylcarnitine
	C16:2-OH	Hydroxyhexadecadienoylcarnitine
	C18	Octadecanoylcarnitine
	C18:1	Octadecenoylcarnitine
	C18:1-OH	Hydroxyoctadecenoylcarnitine
	C18:2	Octadecadienylcarnitine
	Lysophosphatidylcholines (14)
	lysoPC a C14:0	lysoPC a C18:0
	lysoPC a C16:0	lysoPC a C18:1
	lysoPC a C16:1	lysoPC a C18:2
	lysoPC a C17:0	lysoPC a C20:3
	lysoPC a C20:4	lysoPC a C28:0
	lysoPC a C24:0	lysoPC a C28:1
	lysoPC a C26:0
	lysoPC a C26:1
	Phosphatidylcholines (76)
	PC aa C24:0	PC aa C36:6
	PC aa C26:0	PC aa C38:0
	PC aa C28:1	PC aa C38:1
	PC aa C30:0	PC aa C38:3
	PC aa C30:2	PC aa C38:4
	PC aa C32:0	PC aa C38:5
	PC aa C32:1	PC aa C38:6
	PC aa C32:2	PC aa C40:1
	PC aa C32:3	PC aa C40:2
	PC aa C34:1	PC aa C40:3
	PC aa C34:2	PC aa C40:4
	PC aa C34:3	PC aa C40:5
	PC aa C34:4	PC aa C40:6
	PC aa C36:0	PC aa C42:0
	PC aa C36:1	PC aa C42:1
	PC aa C36:2	PC aa C42:2
	PC aa C36:3	PC aa C42:4
	PC aa C36:4	PC aa C42:5
	PC aa C36:5	PC aa C42:6
	PC ae C30:0	PC ae C38:4
	PC ae C30:1	PC ae C38:5
	PC ae C30:2	PC ae C38:6
	PC ae C32:1	PC ae C40:1
	PC ae C32:2	PC ae C40:2
	PC ae C34:0	PC ae C40:3
	PC ae C34:1	PC ae C40:4
	PC ae C34:2	PC ae C40:5
	PC ae C34:3	PC ae C40:6
	PC ae C36:0	PC ae C42:0
	PC ae C36:1	PC ae C42:1
	PC ae C36:2	PC ae C42:2
	PC ae C36:3	PC ae C42:3
	PC ae C36:4	PC ae C42:4
	PC ae C36:5	PC ae C42:5
	PC ae C38:0	PC ae C44:3
	PC ae C38:1	PC ae C44:4
	PC ae C38:2	PC ae C44:5
	PC ae C38:3	PC ae C44:6
	Sphingomyelins (15)
	SM (OH) C14:1	SM C18:0
	SM C16:0	SM C18:1
	SM C16:1	SM C20:2
	SM (OH) C16:1	SM (OH) C22:1
	SM (OH) C22:2	SM (OH) C24:1
	SM C22:3	SM C26:0
	SM C24:0	SM C26:1
	SM C24:1
	Ceramides (28)
	Cer(d16:1/18:0)	Cer(d18:1/18:0(OH))
	Cer(d16:1/20:0)	Cer(d18:1/18:0)
	Cer(d16:1/22:0)	Cer(d18:1/18:1)
	Cer(d16:1/23:0)	Cer(d18:1/20:0(OH))
	Cer(d16:1/24:0)	Cer(d18:1/20:0)
	Cer(d18:1/14:0)	Cer(d18:1/22:0)
	Cer(d18:1/16:0)	Cer(d18:1/23:0)
	Cer(d18:1/24:0)	Cer(d18:2/18:0)
	Cer(d18:1/24:1)	Cer(d18:2/18:1)
	Cer(d18:1/25:0)	Cer(d18:2/20:0)
	Cer(d18:1/26:0)	Cer(d18:2/22:0)
	Cer(d18:1/26:1)	Cer(d18:2/23:0)
	Cer(d18:2/14:0)	Cer(d18:2/24:0)
	Cer(d18:2/16:0)	Cer(d18:2/24:1)
	Dihydroceramides (8)
	Cer(d18:0/18:0(OH))	Cer(d18:0/20:0)
	Cer(d18:0/18:0)	Cer(d18:0/22:0)
	Cer(d18:0/24:0)	Cer(d18:0/26:1(OH))
	Cer(d18:0/24:1)	Cer(d18:0/26:1)
	Hexosylceramides (19)
	HexCer(d16:1/22:0)	HexCer(d18:1/18:1)
	HexCer(d16:1/24:0)	HexCer(d18:1/20:0)
	HexCer(d18:1/14:0)	HexCer(d18:1/22:0)
	HexCer(d18:1/16:0)	HexCer(d18:1/23:0)
	HexCer(d18:1/18:0)	HexCer(d18:1/24:0)
	HexCer(d18:1/24:1)	HexCer(d18:2/20:0)
	HexCer(d18:1/26:0)	HexCer(d18:2/22:0)
	HexCer(d18:1/26:1)	HexCer(d18:2/23:0)
	HexCer(d18:2/16:0)	HexCer(d18:2/24:0)
	HexCer(d18:2/18:0)
	Dihexosylceramides (9)
	Hex2Cer(d18:1/14:0)	Hex2Cer(d18:1/20:0)
	Hex2Cer(d18:1/16:0)	Hex2Cer(d18:1/22:0)
	Hex2Cer(d18:1/18:0)	Hex2Cer(d18:1/24:0)
	Hex2Cer(d18:1/24:1)
	Hex2Cer(d18:1/26:0)
	Hex2Cer(d18:1/26:1)
	Trihexosylceramides (6)
	Hex3Cer(d18:1/16:0)	Hex3Cer(d18:1/24:1)
	Hex3Cer(d18:1/18:0)	Hex3Cer(d18:1/26:1)
	Hex3Cer(d18:1_20:0)
	Hex3Cer(d18:1_22:0)
	Cholesteryl Esters (22)
	CE(14:0)	CE(17:0)
	CE(14:1)	CE(17:1)
	CE(15:0)	CE(18:0)
	CE(15:1)	CE(18:1)
	CE(16:0)	CE(18:2)
	CE(16:1)	CE(18:3)
	CE(20:0)	CE(22:1)
	CE(20:1)	CE(22:2)
	CE(20:3)	CE(22:5)
	CE(20:4)	CE(22:6)
	CE(20:5)
	CE(22:0)
	Diglycerides (44)
	DG(14:0_14:0)	DG(16:0_20:3)
	DG(14:0_18:1)	DG(16:0_20:4)
	DG(14:0_18:2)	DG(16:1_18:0)
	DG(14:0_20:0)	DG(16:1_18:1)
	DG(14:1_18:1)	DG(16:1_18:2)
	DG(14:1_20:2)	DG(16:1_20:0)
	DG(16:0_16:0)	DG(17:0_17:1)
	DG(16:0_16:1)	DG(17:0_18:1)
	DG(16:0_18:1)	DG(18:0_20:0)
	DG(16:0_18:2)	DG(18:0_20:4)
	DG(16:0_20:0)	DG(18:1_18:1)
	DG(18:1_18:2)	DG(18:2_18:3)
	DG(18:1_18:3)	DG(18:2_18:4)
	DG(18:1_18:4)	DG(18:2_20:0)
	DG(18:1_20:0)	DG(18:2_20:4)
	DG(18:1_20:1)	DG(18:3_18:3)
	DG(18:1_20:2)	DG(18:3_20:2)
	DG(18:1_20:3)	DG(21:0_22:6)
	DG(18:1_20:4)	DG(22:1_22:2)
	DG(18:1_22:5)	DG-O(14:0_18:2)
	DG(18:1_22:6)	DG-O(16:0_18:1)
	DG(18:2_18:2)	DG-O(16:0_20:4)
	Triglycerides (242)2
	TG(14:0_32:2)	TG(16:1_36:5)	TG(18:1_35:3)	TG(20:1_32:2)
	TG(14:0_34:0)	TG(16:1_38:3)	TG(18:1_36:0)	TG(20:1_32:3)
	TG(14:0_34:1)	TG(16:1_38:4)	TG(18:1_36:1)	TG(20:1_34:0)
	TG(14:0_34:2)	TG(16:1_38:5)	TG(18:1_36:2)	TG(20:1_34:1)
	TG(14:0_34:3)	TG(17:0_32:1)	TG(18:1_36:3)	TG(20:1_34:2)
	TG(14:0_35:1)	TG(17:0_34:1)	TG(18:1_36:4)	TG(20:1_34:3)
	TG(14:0_35:2)	TG(17:0_34:2)	TG(18:1_36:5)	TG(20:2_32:0)
	TG(14:0_36:1)	TG(17:0_34:3)	TG(18:1_36:6)	TG(20:2_32:1)
	TG(14:0_36:2)	TG(17:0_36:3)	TG(18:1_38:5)	TG(20:2_34:1)
	TG(14:0_36:3)	TG(17:0_36:4)	TG(18:1_38:6)	TG(20:2_34:2)
	TG(14:0_36:4)	TG(17:1_32:1)	TG(18:1_38:7)	TG(20:2_34:3)
	TG(14:0_38:4)	TG(17:1_34:1)	TG(18:2_28:0)	TG(20:2_34:4)
	TG(14:0_38:5)	TG(17:1_34:2)	TG(18:2_30:0)	TG(20:2_36:5)
	TG(14:0_39:3)	TG(17:1_34:3)	TG(18:2_30:1)	TG(20:3_32:0)
	TG(16:0_28:1)	TG(17:1_36:3)	TG(18:2_31:0)	TG(20:3_32:1)
	TG(16:0_28:2)	TG(17:1_36:4)	TG(18:2_32:0)	TG(20:3_32:2)
	TG(16:0_30:2)	TG(17:1_36:5)	TG(18:2_32:1)	TG(20:3_34:0)
	TG(16:0_32:0)	TG(17:1_38:5)	TG(18:2_32:2)	TG(20:3_34:1)
	TG(16:0_32:1)	TG(17:1_38:6)	TG(18:2_33:0)	TG(20:3_34:2)
	TG(16:0_32:2)	TG(17:1_38:7)	TG(18:2_33:1)	TG(20:3_34:3)
	TG(16:0_32:3)	TG(17:2_34:2)	TG(18:2_33:2)	TG(20:3_36:3)
	TG(16:0_33:1)	TG(17:2_34:3)	TG(18:2_34:0)	TG(20:3_36:4)
	TG(16:0_33:2)	TG(17:2_36:2)	TG(18:2_34:1)	TG(20:3_36:5)
	TG(16:0_34:0)	TG(17:2_36:3)	TG(18:2_34:2)	TG(20:4_30:0)
	TG(16:0_34:1)	TG(17:2_36:4)	TG(18:2_34:3)	TG(20:4_32:0)
	TG(16:0_34:2)	TG(17:2_38:5)	TG(18:2_34:4)	TG(20:4_32:1)
	TG(16:0_34:3)	TG(17:2_38:6)	TG(18:2_35:1)	TG(20:4_32:2)
	TG(16:0_34:4)	TG(17:2_38:7)	TG(18:2_35:2)	TG(20:4_33:2)
	TG(16:0_35:1)	TG(18:0_30:0)	TG(18:2_35:3)	TG(20:4_34:0)
	TG(16:0_35:2)	TG(18:0_30:1)	TG(18:2_36:0)	TG(20:4_34:1)
	TG(16:0_35:3)	TG(18:0_32:0)	TG(18:2_36:1)	TG(20:4_34:2)
	TG(16:0_36:2)	TG(18:0_32:1)	TG(18:2_36:2)	TG(20:4_34:3)
	TG(16:0_36:3)	TG(18:0_32:2)	TG(18:2_36:3)	TG(20:4_35:3)
	TG(16:0_36:4)	TG(18:0_34:2)	TG(18:2_36:4)	TG(20:4_36:2)
	TG(16:0_36:5)	TG(18:0_34:3)	TG(18:2_36:5)	TG(20:4_36:3)
	TG(16:0_36:6)	TG(18:0_36:1)	TG(18:2_38:4)	TG(20:4_36:4)
	TG(16:0_37:3)	TG(18:0_36:2)	TG(18:2_38:5)	TG(20:4_36:5)
	TG(16:0_38:1)	TG(18:0_36:3)	TG(18:2_38:6)	TG(20:5_34:0)
	TG(16:0_38:2)	TG(18:0_36:4)	TG(18:3_30:0)	TG(20:5_34:1)
	TG(16:0_38:3)	TG(18:0_36:5)	TG(18:3_32:0)	TG(20:5_34:2)
	TG(16:0_38:4)	TG(18:0_38:6)	TG(18:3_32:1)	TG(20:5_36:2)
	TG(16:0_38:5)	TG(18:0_38:7)	TG(18:3_33:2)	TG(20:5_36:3)
	TG(16:0_38:6)	TG(18:1_26:0)	TG(18:3_34:0)	TG(22:0_32:4)
	TG(16:0_38:7)	TG(18:1_28:1)	TG(18:3_34:1)	TG(22:1_32:5)
	TG(16:0_40:6)	TG(18:1_30:0)	TG(18:3_34:2)	TG(22:2_32:4)
	TG(16:0_40:7)	TG(18:1_30:1)	TG(18:3_34:3)	TG(22:3_30:2)
	TG(16:0_40:8)	TG(18:1_30:2)	TG(18:3_35:2)	TG(22:4_32:0)
	TG(16:1_28:0)	TG(18:1_31:0)	TG(18:3_36:1)	TG(22:4_32:2)
	TG(16:1_30:1)	TG(18:1_32:0)	TG(18:3_36:2)	TG(22:4_34:2)
	TG(16:1_32:0)	TG(18:1_32:1)	TG(18:3_36:3)	TG(22:5_32:0)
	TG(16:1_32:1)	TG(18:1_32:2)	TG(18:3_36:4)	TG(22:5_32:1)
	TG(16:1_32:2)	TG(18:1_32:3)	TG(18:3_38:5)	TG(22:5_34:1)
	TG(16:1_33:1)	TG(18:1_33:0)	TG(18:3_38:6)	TG(22:5_34:2)
	TG(16:1_34:0)	TG(18:1_33:1)	TG(20:0_32:3)	TG(22:5_34:3)
	TG(16:1_34:1)	TG(18:1_33:2)	TG(20:0_32:4)	TG(22:6_32:0)
	TG(16:1_34:2)	TG(18:1_33:3)	TG(20:0_34:1)	TG(22:6_32:1)
	TG(16:1_34:3)	TG(18:1_34:1)	TG(20:1_24:3)	TG(22:6_34:1)
	TG(16:1_36:1)	TG(18:1_34:2)	TG(20:1_26:1)	TG(22:6_34:2)
	TG(16:1_36:2)	TG(18:1_34:3)	TG(20:1_30:1)	TG(22:6_34:3)
	TG(16:1_36:3)	TG(18:1_34:4)	TG(20:1_31:0)
	TG(16:1_36:4)	TG(18:1_35:2)	TG(20:1_32:1)
	1: TG(X:n_Y:n) denote triglycerides with the 1st glycerol position with an X carbons chain (n insaturations) in the 1st position and 2nd and 3rd chains totalizing Y carbons (n insaturations)

## Sheet: Supl. Table 2
	Supplementary Table S2. Univariate analysis for all the quantified metabolites in High vs Low residual feed intake (RFI) young bulls fed corn or grass silage diets
			CORN			GRASS			SEM		RFI			Diet			RFI × Diet
			High-RFI	Low-RFI		High-RFI	Low-RFI				raw-P	FDR		raw-P	FDR		raw-P	FDR
	1. Metabolites1
	Creatinine		183.092	217.835		151.876	185.364		22.9404		< 0.01	< 0.01		< 0.01	< 0.01		0.70902	0.78841
	PC ae C30:1		0.831583	0.598583		1.26642	1.00625		0.255798		< 0.01	0.040516		< 0.01	< 0.01		0.38207	0.53613
	TG17:0_34:1		0.554	0.51025		0.366183	0.527457		0.130112		< 0.01	0.040516		0.092916	0.15595		0.02324	0.13659
	trans-4-Hydroxyproline		37.1226	43.9579		38.566	42.7078		5.39217		< 0.01	0.04915		0.99682	0.99682		0.36187	0.52636
	β-Alanine		2.027	2.60083		1.9085	2.37492		0.503521		< 0.01	0.050313		0.21208	0.32147		0.72196	0.79971
	p-Cresol sulfate		60.3898	68.0918		48.1808	56.1945		8.15018		< 0.01	0.050313		< 0.01	< 0.01		0.6875	0.77952
	TG16:0_33:1		0.501	0.48575		0.433083	0.603083		0.118351		< 0.01	0.050313		0.85816	0.91959		0.016916	0.12946
	TG20:3_34:0		0.23672	0.264659		0.225942	0.254935		0.109665		< 0.01	0.050313		< 0.01	< 0.01		0.68466	0.77952
	Leu		132.98	106.372		103.653	116.3		15.3536		0.21476	0.46504		0.040704	0.078677		< 0.01	0.0072436
	Val		233.974	205.2		192.127	216.96		21.6099		0.874	0.93054		0.020565	0.046996		< 0.01	0.0072436
	PC ae C38:2		2.82675	2.4945		3.182	3.88667		0.444566		0.48824	0.69844		< 0.01	< 0.01		< 0.01	0.020939
	Ile		127.825	109.602		109.717	123.534		14.082		0.67728	0.83357		0.53405	0.64897		< 0.01	0.020939
	Anserine		0.450667	0.347583		0.317167	0.53975		0.166691		0.19654	0.44222		0.88395	0.94288		< 0.01	0.098848
	Asp		9.35708	9.08758		8.88308	11.24		1.4422		0.021408	0.13118		0.098373	0.16377		< 0.01	0.10972
	TG16:0_34:2		0.456203	0.462627		0.663333	0.941667		0.175936		0.045882	0.16744		0.21465	0.32366		< 0.01	0.10972
	TG18:0_32:2		2.38508	2.42975		1.62642	2.45283		0.622963		0.046512	0.16744		0.080061	0.1389		< 0.01	0.10972
	TG14:0_36:2		3.16975	3.10577		1.99733	3.11442		0.80344		0.40747	0.64277		0.36831	0.48435		< 0.01	0.10972
	Choline		12.0473	10.5923		10.1675	12.2608		1.82963		0.43939	0.66793		0.92278	0.96008		< 0.01	0.10972
	SM OH C16:1		6.24975	5.26983		6.19858	7.10858		1.07817		0.70141	0.85075		< 0.01	0.013454		< 0.01	0.10972
	TG18:2_32:0		0.82775	0.874917		0.637667	0.947167		0.209992		0.0040299	0.089277		< 0.01	< 0.01		0.012702	0.12946
	TG16:0_35:1		0.663333	0.642583		0.508167	0.8305		0.205917		0.0068643	0.095771		0.26671	0.3805		0.015488	0.12946
	TG18:1_31:0		3.84908	3.76875		2.43275	3.93808		1.07049		0.0062578	0.095771		0.29888	0.40989		0.0095647	0.12946
	TG16:0_34:1		2.43083	2.0325		1.49717	2.57		0.783009		0.0091616	0.097688		0.088192	0.15107		0.01091	0.12946
	TG17:1_34:1		0.215709	0.227		0.181382	0.282523		0.0784384		0.0079385	0.097688		0.45456	0.56672		0.017167	0.12946
	TG18:1_32:0		1.78152	1.26583		0.920527	1.84345		0.846472		0.010176	0.097688		0.037244	0.074488		0.012298	0.12946
	TG16:0_35:2		0.232	0.224009		0.233533	0.338917		0.0826796		0.013677	0.10646		0.84243	0.91438		0.010788	0.12946
	Glutamate		82.7223	83.8515		70.0823	92.6992		16.0603		0.014887	0.11063		0.56777	0.6785		0.018669	0.12946
	TG16:0_32:0		0.525936	0.347498		0.328153	0.583451		0.251723		0.01606	0.11112		0.01379	0.033657		0.0087297	0.12946
	TG16:0_33:2		5.25867	5.47617		3.99258	5.65092		1.34637		0.031826	0.14549		0.57852	0.68688		0.016584	0.12946
	TG14:0_34:1		0.305645	0.324917		0.231335	0.325673		0.117078		0.042305	0.16744		0.48761	0.60014		0.0069249	0.12946
	TG18:1_33:2		6.6845	4.75475		3.81058	6.68425		2.84655		0.042453	0.16744		0.4625	0.57413		0.012579	0.12946
	Carnosine		26.2662	24.6022		19.2213	25.5303		4.84164		0.054154	0.18349		0.021024	0.047303		0.0099828	0.12946
	PC ae C30:2		0.1915	0.151155		0.28125	0.2905		0.0458952		0.068628	0.21252		< 0.01	< 0.01		0.020678	0.12946
	PC aa C28:1		1.02492	0.805833		0.969083	1.02342		0.185038		0.095797	0.27316		0.057319	0.10448		0.010092	0.12946
	Cer (d18:1/230)		0.139199	0.134333		0.139842	0.168167		0.0228169		0.11804	0.31772		0.01191	0.030625		0.020477	0.12946
	TG16:1_36:2		0.199607	0.219991		0.159834	0.251667		0.0760229		0.20655	0.4576		0.17453	0.27317		0.018531	0.12946
	Lys		91.7203	76.8979		69.7658	74.2089		11.9488		0.21945	0.47166		< 0.01	< 0.01		0.015256	0.12946
	TG18:1_34:1		2.15942	1.70442		1.20346	2.081		0.843941		0.23667	0.48687		0.42243	0.54055		0.020209	0.12946
	TG18:1_35:2		2.76792	3.10358		2.16333	2.85608		0.845647		0.28565	0.53769		0.63283	0.73195		0.010001	0.12946
	Ala		202.082	189.921		188.492	217.674		30.7206		0.3838	0.64277		0.52761	0.64661		0.016236	0.12946
	PC ae C36:2		31.4651	26.6396		27.3824	30.3577		5.36637		0.40648	0.64277		0.9552	0.97553		0.0095586	0.12946
	TG16:0_32:2		1.54667	1.64825		1.2365	1.99283		0.426215		0.40039	0.64277		0.68522	0.78001		0.0098151	0.12946
	PC aa C34:2		117.697	104.805		93.1736	102.222		16.7504		0.69074	0.84294		0.018251	0.043085		0.020496	0.12946
	PC aa C42:2		0.102437	0.091446		0.120411	0.13175		0.01557		0.72023	0.85714		< 0.01	< 0.01		0.01614	0.12946
	alpha-Aminoadipic acid		1.50533	1.35292		1.20042	1.37967		0.236502		0.77029	0.88384		0.039079	0.076045		0.020574	0.12946
	SM C16:1		5.07875	4.37842		5.01967	5.72958		0.985683		0.8881	0.93054		0.023845	0.052576		0.016888	0.12946
	Thr		0.0435325	0.04718		0.0403725	0.0282092		0.0296657		0.90527	0.94122		0.94689	0.97047		0.0092504	0.12946
	PC aa C36:2		210.068	191.182		175.333	194.4		27.5892		0.94615	0.95978		0.077149	0.13548		0.017048	0.12946
	TG18:2_34:1		0.747417	0.749083		0.467917	0.658417		0.192532		0.025507	0.14127		0.0064571	0.017711		0.021987	0.13473
	Cer (d18:1/16:0)		0.164583	0.138239		0.163167	0.17675		0.0285107		0.30488	0.56271		0.024002	0.052576		0.023146	0.13659
	SM C24:1		4.38092	3.69133		3.97183	4.08833		0.599144		0.13004	0.34047		0.91949	0.96008		0.024751	0.13977
	TG16:0_35:3		4.0635	3.19667		2.5415	4.11725		1.54557		0.15069	0.3807		0.10371	0.17166		0.024378	0.13977
	SM OH C14:1		5.87333	5.28667		7.58233	8.58308		1.18458		0.93645	0.95978		< 0.01	< 0.01		0.025795	0.14017
	Hex3Cer(d18:1/16:0)		0.425583	0.311627		0.404667	0.405083		0.0735195		0.02078	0.1301		0.08865	0.15107		0.026882	0.1417
	PC ae C30:0		0.429	0.356667		0.49125	0.490083		0.0638066		0.030398	0.14549		< 0.01	< 0.01		0.030617	0.1417
	TG17:0_34:2		0.267369	0.267399		0.233573	0.351167		0.0869212		0.13753	0.35685		0.027723	0.059142		0.030997	0.1417
	TG18:1_34:2		0.343862	0.31599		0.498667	0.699667		0.144607		0.18148	0.42493		0.32549	0.44218		0.027918	0.1417
	TG16:0_36:2		1.40775	1.3515		1.34508	1.89767		0.438064		0.18659	0.4299		0.38821	0.50362		0.030462	0.1417
	TG18:1_32:1		2.60633	2.8805		1.94525	3.01533		0.770532		0.28263	0.53769		0.47563	0.58791		0.028273	0.1417
	Cer (d18:1/24:1)		0.0724458	0.0626692		0.0677375	0.0715267		0.0114134		0.29643	0.55436		0.44735	0.56016		0.030856	0.1417
	TG18:1_38:5		0.241485	0.26152		0.356917	0.412152		0.106494		0.31589	0.56792		0.43707	0.55383		0.028073	0.1417
	SM C16:0		48.7752	42.8759		47.5285	51.5277		7.66165		0.54871	0.74192		0.075452	0.13331		0.029238	0.1417
	PC ae C36:1		11.5711	11.194		12.5581	14.4563		1.8165		0.26009	0.51306		0.00038468	0.0014388		0.033066	0.1488
	TG18:0_34:2		0.5195	0.52575		0.893583	1.19508		0.192005		0.012592	0.10319		0.041771	0.07918		0.036208	0.15164
	PC ae C32:2		3.15858	2.44475		3.78958	3.7475		0.698273		0.028138	0.14549		< 0.01	< 0.01		0.036114	0.15164
	TG14:0_34:0		0.75875	0.674917		0.5155	0.850667		0.240681		0.027989	0.14549		0.02021	0.04694		0.036789	0.15164
	CE (18:2)		876.43	760.797		671.268	740.59		163.625		0.62505	0.79302		0.032382	0.066141		0.035063	0.15164
	PC ae C34:3		20.7517	15.6238		15.6112	15.5519		4.30455		0.031598	0.14549		0.20553	0.31377		0.039942	0.15879
	TG18:0_30:0		0.392	0.365555		0.248258	0.356239		0.117185		0.044289	0.16744		0.0084509	0.022536		0.040248	0.15879
	TG18:0_32:0		1.722	1.84033		1.1755	1.84008		0.50047		0.015366	0.11063		< 0.01	0.0069479		0.042427	0.16049
	TG18:0_30:1		5.45325	5.70142		3.34517	5.066		1.44554		0.24947	0.49894		0.068018	0.12167		0.042909	0.16049
	Chenodeoxycholic acid		0.361417	0.701608		0.357417	0.266792		0.334846		0.45971	0.68237		0.26688	0.3805		0.042528	0.16049
	PC ae C34:1		9.26108	8.473		10.0256	10.9702		1.57208		0.85457	0.92874		< 0.01	< 0.01		0.041335	0.16049
	CE (14:0)		8.0585	6.83542		8.62642	8.96717		1.7023		0.23344	0.48368		< 0.01	0.012712		0.044344	0.16373
	TG18:1_33:1		0.367315	0.353366		0.299506	0.470083		0.113946		0.0065195	0.095771		0.85892	0.91959		0.046724	0.16908
	Ser		77.9599	74.4919		76.5297	93.3401		17.1556		0.21235	0.46504		0.15865	0.25105		0.046966	0.16908
	PC ae C34:2		15.569	13.5114		15.6303	16.4493		2.80473		0.27711	0.53562		0.03724	0.074488		0.048835	0.17152
	Acetylcarnitine		1.34592	1.05633		1.22592	1.5795		0.379573		0.72732	0.85871		0.19642	0.30578		0.050668	0.17581
	Tyr		75.3607	69.1858		63.5496	69.3268		9.96064		0.93877	0.95978		0.038648	0.075718		0.052464	0.17776
	TG18:1_36:1		0.803927	0.717212		0.79	1.10217		0.284579		0.045155	0.16744		0.02291	0.051148		0.054745	0.17916
	TG18:1_36:3		0.206583	0.137674		0.142834	0.175433		0.0663852		0.19379	0.44055		0.033666	0.06828		0.054529	0.17916
	PC aa C32:1		3.86608	3.48842		4.26317	4.62775		0.723571		0.74683	0.8708		< 0.01	< 0.01		0.053882	0.17916
	TG16:1_34:0		0.527519	0.49325		0.399583	0.587333		0.172354		0.028907	0.14549		0.71273	0.80182		0.055498	0.17936
	TG18:1_34:3		0.454583	0.329404		0.303434	0.508667		0.1533		0.11583	0.31771		< 0.01	< 0.01		0.05605	0.17936
	TG18:2_33:0		0.419167	0.4385		0.401333	0.532333		0.110031		0.0072797	0.095771		0.25754	0.37085		0.061743	0.19328
	PC aa C36:1		63.5128	61.4983		54.9512	64.036		10.2719		0.22961	0.48043		0.37536	0.48916		0.061257	0.19328
	TG18:0_32:1		0.454833	0.402651		0.279461	0.453167		0.118545		0.0095545	0.097688		0.065115	0.11794		0.063911	0.19375
	Ornithine		62.656	59.7171		60.9903	67.3982		8.57713		0.58695	0.77189		0.24478	0.35785		0.062727	0.19375
	Cit		83.1092	76.9244		81.9345	88.8413		11.806		0.88549	0.93054		0.15117	0.24364		0.063742	0.19375
	TG18:0_34:3		4.8065	5.55767		2.80492	4.02983		1.53859		0.042194	0.16744		< 0.01	< 0.01		0.067196	0.19757
	TG16:0_36:3		0.194049	0.20875		0.324583	0.33826		0.0653265		0.052002	0.17829		0.093138	0.15595		0.067109	0.19757
	TG18:2_35:1		0.20308	0.200256		0.140606	0.19285		0.0617014		0.11433	0.31661		0.20591	0.31377		0.067914	0.19757
	Hexoses		4333.14	4265.43		4327.11	4660.62		339.805		0.20312	0.45349		0.06896	0.1226		0.067269	0.19757
	TG16:0_34:0		4.93267	4.73025		3.09583	5.30367		1.54121		0.018017	0.11931		0.16777	0.26403		0.068988	0.19869
	TG18:2_34:0		1.59917	1.53092		0.945852	1.48342		0.409225		0.011021	0.10099		0.013207	0.032789		0.071147	0.20003
	PC ae C36:4		6.22467	4.99192		4.25717	4.519		1.51423		0.21454	0.46504		0.031614	0.065503		0.070944	0.20003
	Asn		37.2778	34.8281		33.9024	37.8184		5.59542		0.6022	0.78347		0.80369	0.88548		0.071539	0.20003
	Cer (d18:1/22:0)		0.0592233	0.0540267		0.0551074	0.0620508		0.0112457		0.67532	0.83357		0.80138	0.88548		0.07346	0.20343
	PC aa C40:5		7.61367	6.443		12.5838	14.5546		2.90895		0.99361	0.99361		< 0.01	< 0.01		0.074293	0.20378
	TG18:1_33:0		1.2795	1.35133		1.06867	1.70842		0.406598		0.0051351	0.095771		0.22905	0.3418		0.077266	0.20775
	PC aa C32:0		4.88183	4.12233		4.97483	4.98433		0.826905		0.092669	0.26689		0.028477	0.059865		0.077023	0.20775
	PC ae C36:3		7.13242	6.17875		10.7382	10.985		1.52999		0.17395	0.41402		< 0.01	< 0.01		0.078626	0.20775
	PC ae C40:4		0.944583	0.824		0.772583	0.862083		0.185186		0.95198	0.95978		0.43845	0.55383		0.078332	0.20775
	HexCer(d18:1/16:0)		0.190083	0.159667		0.175047	0.19175		0.0355404		0.85841	0.92941		0.9963	0.99682		0.081881	0.21245
	PC ae C38:1		1.56875	1.43567		1.93708	2.08283		0.285176		0.87974	0.93054		< 0.01	< 0.01		0.08153	0.21245
	PC ae C40:6		0.576083	0.501917		0.702667	0.76775		0.145755		0.79001	0.89378		< 0.01	< 0.01		0.085117	0.21887
	TG14:0_36:1		0.519333	0.401833		0.344167	0.531333		0.158674		0.042938	0.16744		0.27094	0.381		0.0867	0.22097
	3-Indolepropionic acid		1.18967	1.16225		0.464917	0.77425		0.633271		0.24511	0.49711		< 0.01	< 0.01		0.091393	0.23089
	TG18:3_34:1		0.159761	0.2135		0.408186	0.564917		0.10931		0.051801	0.17829		< 0.01	< 0.01		0.092588	0.23099
	TG18:1_30:0		1.71267	1.71917		1.268	1.9485		0.407695		0.10649	0.29774		0.22438	0.33657		0.093039	0.23099
	TG16:1_36:1		0.640333	0.423693		0.322455	0.569667		0.28523		0.079554	0.24117		0.85789	0.91959		0.096388	0.23525
	lysoPC a C18:2		18.6526	17.8898		15.7772	17.6307		2.73407		0.55997	0.74663		0.11275	0.18449		0.095792	0.23525
	TG16:0_34:3		1.23833	1.25742		1.11067	1.6415		0.318809		0.042139	0.16744		< 0.01	< 0.01		0.099805	0.24155
	Proline		78.7207	76.9346		71.0786	76.0361		7.10296		0.42354	0.6523		0.04179	0.07918		0.10193	0.24354
	lysoPC a C18:0		16.7869	16.0712		17.9293	19.7248		2.39539		0.57355	0.7612		< 0.01	0.005252		0.10232	0.24354
	3-IAA		0.677833	0.636083		0.5945	0.728667		0.174226		0.31321	0.56732		0.98951	0.99643		0.10883	0.25482
	TG18:2_33:1		0.187583	0.177309		0.155002	0.179188		0.0667538		0.0286	0.14549		0.2712	0.381		0.1112	0.25547
	TG17:0_36:3		0.475667	0.490583		0.362041	0.621		0.133956		0.039039	0.16534		0.40077	0.51759		0.11265	0.25547
	Sarcosine		1.875	2.33233		2.33008	2.20642		0.564111		0.22188	0.47239		0.27279	0.38138		0.11227	0.25547
	PC ae C40:5		1.17192	1.01408		1.66467	1.80258		0.328382		0.73886	0.86501		< 0.01	< 0.01		0.1111	0.25547
	TG18:2_34:2		0.352167	0.348583		0.264806	0.37125		0.09746		0.030147	0.14549		< 0.01	0.0065814		0.11362	0.25565
	Glycolithocholic acid		0.106343	0.169891		0.0777317	0.0769317		0.0567805		0.23021	0.48043		< 0.01	< 0.01		0.11694	0.26107
	Taurine		27.4154	24.3567		17.3435	20.8997		6.60875		0.89944	0.93855		< 0.01	< 0.01		0.11823	0.26192
	TG18:2_35:2		1.10067	1.253		1.002	1.21775		0.320688		0.16004	0.39394		0.026535	0.057458		0.12061	0.26315
	PC aa C34:1		37.7872	37.0804		34.0663	40.1273		7.82849		0.27991	0.53743		0.97293	0.98663		0.12011	0.26315
	alpha-Aminobutyric acid		7.92867	7.50725		6.88017	7.61208		1.2762		0.57767	0.76316		0.20278	0.3123		0.12448	0.26955
	TG16:0_38:1		0.171714	0.166507		0.338917	0.361152		0.0770184		0.76356	0.88264		< 0.01	< 0.01		0.12898	0.27721
	PC ae C36:5		4.03192	3.35217		3.1015	3.31333		1.03508		0.41216	0.64511		0.3462	0.46591		0.13194	0.28147
	PC ae C34:0		2.65008	2.40667		3.20308	3.27992		0.450093		0.38512	0.64277		< 0.01	< 0.01		0.13586	0.2877
	TG17:1_34:2		1.856	1.84792		1.13183	1.70342		0.510592		0.060084	0.19443		0.70244	0.79647		0.14024	0.29482
	Cholic acid		5.60567	8.46492		7.893	6.93617		4.32989		0.32455	0.57416		0.64845	0.74404		0.14162	0.29556
	SM OH C24:1		1.03967	0.929167		0.92325	0.979417		0.194378		0.4274	0.65474		0.5806	0.68688		0.145	0.30042
	PC ae C32:1		2.17875	1.79992		2.38983	2.27067		0.403224		0.02384	0.14127		< 0.01	0.0080939		0.1463	0.3005
	Met		31.3624	30.0752		28.3606	30.8447		4.205		0.53807	0.73443		0.35782	0.4753		0.14712	0.3005
	PC ae C44:3		0.0814808	0.0724792		0.067015	0.0704654		0.0116936		0.38228	0.64277		0.028245	0.059812		0.15011	0.30233
	PC aa C32:3		14.9975	10.9728		18.9669	16.5872		4.48689		0.0046305	0.095257		< 0.01	< 0.01		0.15821	0.31119
	Glutamine		436.852	452.821		385.228	436.016		44.8423		0.011308	0.10099		0.01237	0.031251		0.16474	0.31119
	TG18:0_36:2		1.42683	1.53042		1.53817	2.12392		0.514772		0.025363	0.14127		0.016874	0.040499		0.15739	0.31119
	PC aa C32:2		4.42208	3.59542		6.17142	5.79883		1.17194		0.03643	0.16141		< 0.01	< 0.01		0.16212	0.31119
	PC aa C30:0		2.04883	1.80592		2.15217	2.12308		0.301557		0.097603	0.27558		0.01203	0.030662		0.1664	0.31119
	PC aa C40:6		2.30258	2.25725		3.60683	4.51642		0.995213		0.15498	0.38479		< 0.01	< 0.01		0.15734	0.31119
	CE (18:1)		44.1213	45.0546		39.5167	48.2217		11.9398		0.17565	0.41465		0.93618	0.96638		0.16612	0.31119
	Hex2Cer(d18:1/18:0)		0.0976342	0.0802226		0.0986913	0.0973575		0.0239563		0.63378	0.79693		0.64651	0.74404		0.16135	0.31119
	CE (17:1)		9.95542	9.343		14.374	16.3082		3.27154		0.79643	0.89378		< 0.01	< 0.01		0.16182	0.31119
	SM C18:1		2.72917	2.58392		2.73717	2.98692		0.517588		0.79758	0.89378		0.15683	0.25047		0.16518	0.31119
	CE (17:0)		4.998	4.98158		5.90075	6.67642		1.24266		0.41805	0.65081		< 0.01	< 0.01		0.17852	0.3317
	TG18:0_36:4		0.495895	0.6355		0.69725	0.853		0.235303		0.0073158	0.095771		< 0.01	< 0.01		0.19243	0.35526
	lysoPC a C18:1		9.08825	9.62617		8.9675	10.4023		1.2857		0.031722	0.14549		0.41378	0.532		0.19639	0.3602
	PC aa C36:3		39.0916	35.7753		71.5457	74.2467		9.87791		0.46628	0.68515		< 0.01	< 0.01		0.19875	0.3602
	Homocysteine		7.84967	8.89108		8.83875	8.301		1.89442		0.66151	0.82118		0.54295	0.65702		0.19886	0.3602
	TG18:0_36:3		0.496333	0.545417		0.627333	0.861333		0.169275		0.038693	0.16534		0.056357	0.10338		0.20169	0.36304
	Cer (d18:1/18:0)		0.06418	0.05703		0.0667767	0.0659808		0.0086843		0.090406	0.263		0.032092	0.066018		0.2209	0.39031
	PC ae C38:5		2.45892	2.13275		2.3425	2.43083		0.648993		0.48988	0.69844		0.28594	0.39591		0.22071	0.39031
	PC aa C42:1		0.0616583	0.0570767		0.0735633	0.0754558		0.0100059		0.51758	0.71477		< 0.01	< 0.01		0.21941	0.39031
	Taurocholic acid		0.151141	0.149257		0.300127	0.116892		0.218995		0.79353	0.89378		0.96323	0.98025		0.22368	0.3928
	3-methylhistidine		5.86775	6.01408		4.33467	4.93567		0.783612		0.073506	0.22521		< 0.01	< 0.01		0.22545	0.39352
	CE (22:5)		0.965167	0.865167		1.13867	1.24608		0.318339		0.88373	0.93054		< 0.01	< 0.01		0.2281	0.39574
	Deoxycholic acid		1.07342	1.70742		0.643917	0.646083		0.766056		0.48246	0.69824		< 0.01	< 0.01		0.23055	0.3976
	SM C26:0		0.297417	0.263458		0.292	0.314583		0.0699344		0.4065	0.64277		0.32526	0.44218		0.23665	0.40568
	Eicosenoic acid		0.662297	0.704029		1.03108	0.827415		0.286485		0.40386	0.64277		0.0056156	0.015702		0.24294	0.41158
	Serotonin		0.772833	0.639833		0.927167	1.32317		0.694125		0.61163	0.78638		0.36746	0.48435		0.24274	0.41158
	TG16:1_36:3		1.12383	1.2445		0.8115	1.30642		0.288256		0.011648	0.10099		0.92675	0.96008		0.25607	0.42712
	Cer (d18:1/25:0)		0.0506778	0.0511222		0.0436808	0.0598651		0.0169401		0.080613	0.24184		0.92386	0.96008		0.25657	0.42712
	SM C18:0		8.25458	7.57083		7.81175	7.912		1.32073		0.40597	0.64277		0.98025	0.99057		0.25561	0.42712
	CE (16:0)		33.8219	30.3764		39.4788	39.8375		8.36884		0.4069	0.64277		< 0.01	< 0.01		0.26678	0.44157
	PC ae C38:3		2.88758	2.75		3.11783	3.40667		0.710647		0.86958	0.93054		0.010129	0.02652		0.27113	0.4462
	Gly		326.571	353.757		379.74	454.13		61.5397		0.008327	0.097688		< 0.01	< 0.01		0.275	0.45
	5-Aminovaleric acid		0.52943	0.728667		0.727333	0.867667		0.231621		0.049451	0.17368		< 0.01	< 0.01		0.28182	0.45856
	TG14:0_34:2		0.260563	0.245733		0.2415	0.278518		0.0638021		0.062101	0.19872		0.12437	0.20237		0.29049	0.46802
	PC ae C38:6		1.69008	1.39233		1.76958	1.72433		0.469897		0.17071	0.40971		0.038013	0.074985		0.29089	0.46802
	Cer (d18:1/24:0)		0.117839	0.110448		0.122433	0.129791		0.021824		0.84447	0.92511		0.053408	0.098599		0.29978	0.47965
	TG18:0_36:1		3.70217	3.99742		2.33283	3.40742		1.14704		0.012899	0.10319		< 0.01	< 0.01		0.30324	0.48066
	TG18:2_36:1		0.198746	0.23551		0.431083	0.5895		0.0852176		0.024765	0.14127		0.0082675	0.022253		0.30375	0.48066
	SM OH C22:2		2.08667	1.89983		3.47867	3.48675		0.513538		0.32695	0.57416		< 0.01	< 0.01		0.32567	0.50427
	SM C26:1		0.318417	0.288583		0.283083	0.301833		0.071797		0.53175	0.72926		0.55262	0.66315		0.32439	0.50427
	SM OH C22:1		5.49592	5.10433		5.83858	6.0225		1.02671		0.706	0.85075		0.04153	0.07918		0.3256	0.50427
	TG16:0_38:7		0.898333	0.904083		0.73125	1.04483		0.245181		0.31748	0.56792		< 0.01	< 0.01		0.32775	0.50478
	PC aa C34:3		9.87125	8.69967		25.5871	24.4758		2.9616		0.082052	0.24362		< 0.01	< 0.01		0.33191	0.50725
	PC ae C38:4		3.7035	3.50592		3.4785	3.68125		0.766281		0.95312	0.95978		0.77795	0.86841		0.33288	0.50725
	PC aa C40:4		5.43258	4.04533		7.86083	7.32117		1.67809		0.065485	0.206		< 0.01	< 0.01		0.36108	0.52636
	PAG		16.8257	16.686		7.55342	8.44192		2.55584		0.49462	0.70157		< 0.01	< 0.01		0.35482	0.52636
	PC aa C38:1		0.345417	0.371917		2.68492	2.66992		0.524632		0.55685	0.74592		< 0.01	< 0.01		0.35856	0.52636
	PC aa C38:4		23.596	22.8039		21.9495	23.9117		5.25002		0.60392	0.78347		0.92378	0.96008		0.36055	0.52636
	TMAO		23.267	19.6873		6.40392	7.34825		7.17045		0.63296	0.79693		< 0.01	< 0.01		0.35775	0.52636
	PC aa C36:4		13.6045	12.8638		15.7362	16.312		2.86777		0.76618	0.88264		< 0.01	< 0.01		0.34734	0.52636
	Lactic acid		1999.58	1585.54		1543.28	1967.98		954.006		0.77388	0.88444		0.94582	0.97047		0.3521	0.52636
	PC ae C40:3		0.564833	0.5375		0.639667	0.674667		0.120316		0.94224	0.95978		< 0.01	0.0053297		0.35919	0.52636
	Trp		46.4678	47.0976		52.9302	57.6379		6.85185		0.24116	0.49258		< 0.01	< 0.01		0.36602	0.52707
	His		76.8477	71.3055		65.4168	67.1128		10.8337		0.60979	0.78638		0.01795	0.042723		0.36557	0.52707
	Hippuric acid		87.3925	87.3866		46.6442	51.4647		13.5528		0.30676	0.56271		< 0.01	< 0.01		0.372	0.53302
	PC aa C30:2		0.284833	0.216		0.43125	0.362		0.101354		0.0086593	0.097688		< 0.01	< 0.01		0.37572	0.53304
	PC aa C38:5		5.74658	5.49892		10.2119	11.1487		2.30469		0.62059	0.79084		< 0.01	< 0.01		0.37556	0.53304
	TG14:0_35:1		0.683917	0.71825		0.530417	0.729417		0.176619		0.75005	0.87103		0.75118	0.84179		0.37912	0.53523
	Glycodeoxycholic acid		0.887167	1.15183		0.9275	0.8105		0.735448		0.48088	0.69824		0.15143	0.24364		0.38534	0.53613
	Kynurenine		6.46358	6.31383		6.20925	6.63575		1.33353		0.68774	0.84285		0.9205	0.96008		0.3844	0.53613
	CE (15:0)		27.8546	26.9921		40.5687	41.8387		7.24692		0.84802	0.92511		< 0.01	< 0.01		0.38751	0.53655
	Taurolithocholic acid		1.16625	1.19392		0.769898	1.13858		0.330066		0.37211	0.63696		0.58194	0.68688		0.38963	0.5369
	TG18:1_36:0		3.3965	3.28075		1.99933	3.09392		1.06544		0.030709	0.14549		0.15741	0.25047		0.39668	0.54219
	TG16:0_38:5		0.424333	0.437629		0.763167	0.904		0.15511		0.055889	0.18501		0.8953	0.95146		0.39723	0.54219
	CE (18:3)		102.569	105.159		566.569	530.317		72.2811		0.63644	0.79693		< 0.01	< 0.01		0.40594	0.55147
	Glycolithocholic acid sulfate		0.00282917	0.00323333		0.00108448	0.00122306		0.000844381		0.15326	0.38381		< 0.01	< 0.01		0.40979	0.55408
	PC ae C42:3		0.108161	0.095155		0.2505	0.239333		0.0300337		0.15015	0.3807		< 0.01	< 0.01		0.41272	0.55544
	Indoxyl sulfate		2.693	2.77908		2.20633	2.61325		0.711687		0.2736	0.5324		0.090063	0.15258		0.42667	0.5689
	Taurochenodeoxycholic acid		0.267924	0.29675		0.610535	0.305757		0.468583		0.37377	0.63696		0.42418	0.54055		0.42542	0.5689
	PC ae C42:1		0.200333	0.18025		0.13149	0.129504		0.0293745		0.22307	0.47239		< 0.01	< 0.01		0.43153	0.56958
	HexCer(d18:1/24:1)		0.383757	0.337		0.348673	0.349055		0.0874391		0.61449	0.78655		0.62053	0.72647		0.43312	0.56958
	Carnitine		8.53583	7.90508		9.27408	9.86142		1.78702		0.70546	0.85075		0.02723	0.058524		0.43023	0.56958
	TG18:2_33:2		2.04033	2.114		1.35842	2.00367		0.517757		0.88348	0.93054		0.2926	0.4032		0.43679	0.57179
	TG18:3_32:0		0.336666	0.394		0.8795	1.14875		0.163726		0.0093281	0.097688		< 0.01	< 0.01		0.44458	0.57936
	TG20:5_34:1		80.3839	71.7617		70.522	80.6319		12.1408		0.47998	0.69824		0.8303	0.90578		0.44659	0.57936
	PC aa C40:2		0.116713	0.093815		0.26325	0.235833		0.0345633		0.019132	0.12244		< 0.01	< 0.01		0.45545	0.57941
	PC ae C36:0		1.04242	0.915583		2.1635	1.9965		0.275534		0.045342	0.16744		< 0.01	< 0.01		0.46246	0.57941
	PC aa C34:4		2.93242	2.50192		3.70883	3.378		1.09966		0.085257	0.25055		< 0.01	< 0.01		0.46473	0.57941
	GUDCA		0.0105167	0.0172492		0.0170142	0.0169808		0.0119975		0.27095	0.53083		0.2329	0.34576		0.46255	0.57941
	CE (16:1)		18.2778	19.0062		20.522	22.9354		4.98486		0.40842	0.64277		0.020689	0.046996		0.45956	0.57941
	Hex3Cer(d18:1/18:0)		0.174933	0.120498		0.157345	0.151348		0.0810986		0.40753	0.64277		0.23846	0.35218		0.46031	0.57941
	Phe		56.9695	57.0281		51.3372	53.9397		5.86551		0.39613	0.64277		0.012935	0.032395		0.45516	0.57941
	CE (20:4)		35.2954	34.8375		30.4977	33.6206		10.5806		0.59873	0.78347		0.59163	0.69547		0.46424	0.57941
	PC aa C38:6		1.43683	1.35875		2.14683	2.19567		0.436893		0.84554	0.92511		< 0.01	< 0.01		0.45799	0.57941
	PC aa C42:4		0.0758892	0.0604025		0.15286	0.138533		0.0256434		0.043874	0.16744		< 0.01	< 0.01		0.48392	0.60073
	Hex2Cer(d18:1/16:0)		0.688083	0.621583		0.698333	0.665917		0.0958235		0.065807	0.206		0.26848	0.3809		0.5076	0.62221
	CE (18:0)		1.914	2.00733		2.13383	2.34942		0.545491		0.35534	0.6128		0.045661	0.085393		0.5077	0.62221
	PC aa C36:5		2.48975	2.38858		4.27992	4.36525		0.81921		0.80941	0.90004		< 0.01	< 0.01		0.50528	0.62221
	Octadecadienoic acid		3.825	3.93508		4.48208	4.87875		1.19892		0.71779	0.85714		0.013522	0.033284		0.53473	0.65255
	1-methylhistidine		9.2745	9.92225		6.62975	7.55383		1.49554		0.046288	0.16744		< 0.01	< 0.01		0.54067	0.65701
	CE (20:3)		6.05108	6.04408		3.48308	3.77767		2.34439		0.80234	0.89564		< 0.01	< 0.01		0.56741	0.68661
	lysoPC a C20:4		1.35842	1.44867		1.35067	1.49933		0.266686		0.11796	0.31772		0.80554	0.88548		0.57507	0.69297
	TG16:0_38:3		0.171397	0.189552		0.150369	0.208297		0.0674772		0.49694	0.70157		0.030072	0.06276		0.58344	0.69798
	Betaine		88.6752	90.1974		94.095	102.009		21.0123		0.38892	0.64277		0.24126	0.35451		0.5949	0.70798
	TG18:3_34:0		0.258468	0.258701		0.534167	0.726833		0.111584		0.0099723	0.097688		< 0.01	< 0.01	< 0.01	0.61214	0.7255
	Hex3Cer(d18:1/24:1)		0.151738	0.141893		0.133761	0.093624		0.059497		0.48966	0.69844		0.54845	0.6609		0.61582	0.72687
	TG16:0_36:6		0.259667	0.23075		0.605667	0.672833		0.10587		0.55675	0.74592		< 0.01	< 0.01		0.62057	0.72948
	SM C24:0		6.59	5.745		12.9366	11.8313		1.61993		0.018228	0.11931		< 0.01	< 0.01		0.64388	0.75273
	Cys		16.7098	16.477		15.4408	15.7987		1.89372		0.88854	0.93054		0.082191	0.14174		0.64557	0.75273
	Met-SO		0.993083	0.923901		1.204	1.35667		0.24308		0.5187	0.71477		< 0.01	0.0062348		0.65472	0.76032
	CE (22:6)		1.55433	1.54867		2.31425	2.48967		0.707958		0.50018	0.7027		< 0.01	< 0.01		0.6589	0.7621
	PC ae C40:2		0.560291	0.537083		1.05725	1.0285		0.139889		0.95014	0.95978		< 0.01	< 0.01		0.67045	0.77236
	ADMA		1.04458	1.12725		1.04383	1.155		0.103074		0.0021864	0.062968		0.70798	0.7996		0.6846	0.77952
	HexCer(d18:1/24:0)		0.144017	0.118722		0.147583	0.128841		0.0328083		0.030806	0.14549		0.53266	0.64897		0.68486	0.77952
	PC aa C36:6		1.03917	0.860333		2.12008	1.80133		0.406918		0.024574	0.14127		< 0.01	< 0.01		0.69399	0.7838
	TG20:0_34:1		0.18753	0.244		0.100314	0.163709		0.0611827		0.32579	0.57416		< 0.01	< 0.01		0.69675	0.78384
	PC aa C36:0		0.840904	0.767167		5.35658	4.57583		0.677823		0.16639	0.4027		< 0.01	< 0.01		0.70829	0.78841
	lysoPC a C20:3		1.07033	1.11917		0.796333	0.8605		0.27257		0.42228	0.6523		< 0.01	0.011164		0.70417	0.78841
	TG18:2_36:0		0.961583	1.04367		0.640583	0.888		0.274907		0.054905	0.18387		0.62773	0.72898		0.72977	0.80527
	TG18:1_38:7		1.29275	1.29158		0.78565	1.21717		0.274274		0.24827	0.49894		< 0.01	< 0.01		0.76467	0.84056
	PC ae C38:0		0.59725	0.566167		1.41475	1.28892		0.166814		0.13959	0.35894		< 0.01	< 0.01		0.77093	0.84421
	SDMA		0.674667	0.74425		0.634	0.716167		0.102141		0.011923	0.10099		0.25106	0.36518		0.7751	0.84557
	PC aa C42:5		0.123572	0.100923		0.988833	0.871833		0.137208		0.048594	0.17278		< 0.01	< 0.01		0.78278	0.84753
	Cystine		5.54317	5.29342		4.60633	5.31658		1.40851		0.65606	0.81794		0.25632	0.37085		0.78089	0.84753
	PC aa C38:3		18.5841	18.5915		20.6178	19.8744		5.62613		0.81492	0.90268		0.11119	0.18299		0.78658	0.84845
	Arg		121.841	126.306		121.711	122.686		16.1724		0.50725	0.70605		0.62715	0.72898		0.79988	0.85957
	PC aa C38:0		0.563833	0.506333		2.13242	1.9125		0.258515		0.06008	0.19443		< 0.01	< 0.01		0.81709	0.87481
	lysoPC a C17:0		1.98925	1.97842		2.32233	2.59483		0.395842		0.33806	0.59007		0.0060269	0.01669		0.82943	0.87862
	Taurodeoxycholic acid		0.327948	0.359917		0.449396	0.210979		0.42565		0.84538	0.92511		0.32856	0.44425		0.82433	0.87862
	TG16:0_38:2		0.176023	0.145301		0.242326	0.230908		0.0841848		0.96565	0.96901		7.8267e-08	5.3669e-07		0.82981	0.87862
	lysoPC a C16:1		0.83594	0.909917		0.85825	0.9565		0.16714		0.12304	0.3251		0.35813	0.4753		0.87063	0.91219
	lysoPC a C16:0		12.0737	12.7269		12.2116	13.5402		2.05573		0.1846	0.42874		0.34795	0.46609		0.87101	0.91219
	PC ae C40:1		0.155373	0.142318		0.312	0.30164		0.0584254		0.30617	0.56271		< 0.01	< 0.01		0.86933	0.91219
	Glycochenodeoxycholic acid		0.29336	0.363083		0.56475	0.44125		0.265819		0.44065	0.66793		0.04622	0.08588		0.87599	0.91408
	TG18:3_36:1		0.354538	0.370143		1.23575	1.33292		0.172153		< 0.01	0.085042		< 0.01	< 0.01		0.89126	0.92665
	PC ae C42:2		0.0999924	0.0976467		0.218833	0.235833		0.0264353		0.4465	0.67326		< 0.01	< 0.01		0.90062	0.93302
	Aconitic acid		0.885167	0.982167		0.875583	0.943917		0.164141		0.12218	0.3251		0.6543	0.74778		0.90582	0.93504
	Homoarginine		2.708	2.77475		2.2595	2.38392		0.624826		0.50747	0.70605		0.024097	0.052576		0.92312	0.94949
	TG18:0_38:7		1.05737	1.02486		0.68245	1.17813		0.378645		0.033936	0.15271		0.0069762	0.018954		0.94555	0.96319
	Proline betaine		0.152189	0.168417		0.155845	0.1665		0.0434034		0.16567	0.4027		0.92279	0.96008		0.94647	0.96319
	DHA		0.4275	0.454333		0.6875	0.708833		0.150705		0.45728	0.68237		< 0.01	< 0.01		0.94442	0.96319
	CE (20:5)		10.555	11.8084		35.2132	37.1701		8.88387		0.28507	0.53769		< 0.01	< 0.01		0.95648	0.96621
	PC aa C40:3		0.474167	0.42825		1.77108	1.63517		0.306657		0.31318	0.56732		< 0.01	< 0.01		0.9595	0.96621
	BABA		0.117692	0.117311		0.134708	0.133		0.0258256		0.92402	0.95383		0.037976	0.074985		0.95782	0.96621
	Glycocholic acid		1.85175	2.50458		4.57225	4.64708		2.2625		0.46202	0.68237		< 0.01	< 0.01		0.98344	0.98686
	TG20:4_34:0		0.205052	0.214044		0.173052	0.226725		0.102731		0.73532	0.86438		0.81201	0.88919		0.99278	0.99278
	2. Ratios and sum of metabolites' families2
	3-MH:creatinine		0.0321608	0.027862		0.0286826	0.0267064		0.000611093		0.0071416	0.095771		0.043927	0.082686		0.31392	0.49403
	C2:C0		0.15713	0.133467		0.132918	0.159267		0.00554196		0.87615	0.93054		0.84453	0.91438		0.036857	0.15164
	AA_total		1343.61	1361.36		1292.93	1504.08		21.1964		0.0034047	0.085042		0.28101	0.39096		0.013658	0.12946
	EAA_total		1000.37	901.646		865.541	943.856		14.4183		0.79074	0.89378		0.079539	0.13883		0.001271	0.061008
	NEAA_total		343.241	459.71		427.386	560.224		19.3863		0.00048024	0.040516		0.008634	0.022813		0.58408	0.69798
	BCAA_total		494.8a	421.2b		405.5b	456.8a		8		0.54699	0.74192		0.065826	0.11849		6.5039e-05	0.0072436
	CE_total		1182.42	1065.66		1481.6	1536.35		46.4921		0.45498	0.68237		3.317e-06	1.5921e-05		0.14852	0.30122
	Cer		0.668149	0.607869		0.658744	0.734131		0.0142193		0.91116	0.94393		0.019523	0.045713		0.013584	0.12946
	HexCer		2.25583	1.89121		2.1641	2.08298		0.047088		0.016204	0.11112		0.4442	0.55865		0.10665	0.25175
	lyso_PC		61.7702	61.8554		60.2132	67.2092		1.20346		0.19427	0.44055		0.37256	0.48772		0.16504	0.31119
	PCaa		597.037	546.139		610.952	656.64		13.7674		0.72752	0.85871		0.010307	0.026741		0.048824	0.17152
	PCae		136.685	116.918		135.948	144.298		3.72061		0.255	0.50649		0.020724	0.046996		0.025333	0.14017
	SM		76.4244	67.3975		80.5806	84.6922		1.90679		0.35394	0.6128		0.0022564	0.0066995		0.052416	0.17776
	SMOH		20.7453	18.4898		24.0214	26.1803		0.669973		0.71636	0.85714		4.518e-06	2.0987e-05		0.035809	0.15164
	TG_0		16.9039	17.3252		11.2368	16.6733		0.709674		0.015344	0.11063		0.014937	0.036151		0.030742	0.1417
	TG_1		30.7106	32.039		22.5935	34.0374		1.31664		0.006452	0.095771		0.20003	0.30972		0.039309	0.15879
	TG_2		53.8983	49.8809		41.1525	61.744		2.4239		0.038483	0.16534		0.8003	0.88548		0.018773	0.12946
	TG_total		101.5a	99.2a		75.0a	112.5b		4.2		0.017759	0.06		0.35184	0.44707		0.021729	0.064324
	1 metabolite's names for these acronyms are available in Supplementary Table S1
	2: Groups references: C2:C0, acetylcarnitine/carnitine; _total: sum of total metabolites within the group;
	AA: amino acids, EAA: essential amino acids; NEAA: non-essential amino acids; BCAA: bracnhed-chain amino acids;
	CE: cholesteryl esters; Cer: ceramides; HexCer: Hexisylceramides; lyso_PC: lysophosphatidylcholines;
	PCaa: diacyl-phosphatidylcholines; PCae: acyl-alkyl-phosphatidylcholines; SM: sphyngomyelines;
	SMOH: hydroxysphingomiyelines; TG: triglycerides.
